# Supplementary material for: Exploring the Potential of Nannochloropsis sp. Extract for Cosmeceutical Applications
Source: Mar Drugs. 2021 Dec 2;19(12):690. doi: 10.3390/md19120690 (PMC8704537; doi:10.3390/md19120690)
Supplement: Supplementary file 1 [file marinedrugs-19-00690-s001.zip]

Archive with 1 entries (1 files):
- marinedrugs-1486808-supplementary.pdf
